# Supplementary material for: Characteristics of the Accessible Chromatin Landscape and Transcriptome under Different Temperature Stresses in Bemisia tabaci
Source: Genes (Basel). 2023 Oct 23;14(10):1978. doi: 10.3390/genes14101978 (PMC10606294; doi:10.3390/genes14101978)
Supplement: Supplementary file 1 [file genes-14-01978-s001.zip]

Archive with 1 entries (1 files):
- genes-2643111-supplementary.docx
